# Supplementary material for: Application of targeted metagenomic next-generation sequencing in pneumonia patients
Source: Microbiol Spectr. 2025 Jun 23;13(8):e01713-24. doi: 10.1128/spectrum.01713-24 (PMC12323347; doi:10.1128/spectrum.01713-24)
Supplement: Table S1 — Performance of chNGS and tNGS against the final diagnosis. [file spectrum.01713-24-s0003.xlsx]

## Sheet: Sheet1
Table S1 Performance of chNGS and tNGS against final diagnosis
Case	Final diagnosis	chNGS results	tNGS results	chNGS vs Final diagnosis	tNGS vs Final diagnosis
Case 1	None	Klebsiella_pneumoniae	None	Erroneously detected	Coincidence
		Human_gammaherpesvirus_4
Case 2	Stenotrophomonas_maltophilia	Candida_albicans	Stenotrophomonas_maltophilia	Coincidence	Coincidence
		Stenotrophomonas_maltophilia	Enterococcus_faecalis
		Human_alphaherpesvirus_1	Candida_albicans
		Human_gammaherpesvirus_4
Case 3	Aspergillus_fumigatus	Human_betaherpesvirus_7	Klebsiella_heterotrophica	Not deteced	Not detected
		Human_gammaherpesvirus_4
		Human_betaherpesvirus_5
Case 4	Enterococcus_faecium	Enterococcus_faecium	None	Coincidence	Not detected
		Human_alphaherpesvirus_1
Case 5	Pseudomonas_aeruginosa	Human_gammaherpesvirus_4	None	Not deteced	Not deteced
		Torque_teno_virus
		Human_alphaherpesvirus_1
Case 6	Mycobacterium_tuberculosis_complex	Mycobacterium_tuberculosis_complex	Mycobacterium_tuberculosis_complex	Coincidence	Coincidence
		Torque_teno_virus	Klebsiella_pneumoniae
Case 7	Enterococcus_faecalis	Leuconostoc_lactis	Enterococcus_faecalis	Coincidence	Coincidence
	Pneumocystis_jirovecii	Enterococcus_faecalis	Pneumocystis_jirovecii
		Human_gammaherpesvirus_4
		Pneumocystis_jirovecii
Case 8	Pneumocystis_jirovecii	SARS-CoV-2	Elizabethkingia_meningosepticum	Partially detected	Coincidence
	Candida_albicans	Human_betaherpesvirus_5	Pneumocystis_jirovecii
		Candida_albicans	Candida_albicans
		Human_gammaherpesvirus_4
Case 9	Candida_albicans	Enterococcus_faecium	Enterococcus_faecium	Coincidence	Coincidence
	Enterococcus_faecium	Torque_teno_virus	Candida_albicans
		Human_betaherpesvirus_5
		Human_gammaherpesvirus_4
		Candida_albicans
Case 10	SARS-CoV-2	Enterococcus_faecium	Enterococcus_faecium	Coincidence	Coincidence
	Enterococcus_faecium	Tropheryma_whipplei	Candida_albicans
	Candida_albicans	SARS-CoV-2	SARS-CoV-2
		Human_gammaherpesvirus_4
		Candida_albicans
Case 11	Candida_albicans	SARS-CoV-2	Mycobacterium_tuberculosis_complex	Coincidence	Partially detected
	Mycobacterium_tuberculosis_complex	Streptococcus_constellatus	Pneumocystis_jirovecii
	Streptococcus_constellatus	Mycobacterium_tuberculosis_complex
	Pneumocystis_jirovecii	Candida_albicans
		Pneumocystis_jirovecii
Case 12	Tropheryma_whipplei	Tropheryma_whipplei	Tropheryma_whipplei	Coincidence	Coincidence
		Human_betaherpesvirus_7
Case 13	Legionella_pneumophila	Human_alphaherpesvirus_1	Legionella_pneumophila	Coincidence	Coincidence
	Candida_albicans	Legionella_pneumophila	Candida_albicans
		Human_gammaherpesvirus_4
		Candida_albicans
Case 14	Influenza_A_virus	Pneumocystis_jirovecii	Candida_albicans	Not deteced	Coincidence
		Human_betaherpesvirus_5	Influenza_A_virus
		Torque_teno_virus
		Human_gammaherpesvirus_4
		Candida_albicans
Case 15	None	Torque_teno_virus	None	Erroneously detected	Coincidence
		Human_adenovirus
Case 16	Staphylococcus_aureus	Staphylococcus_aureus	Staphylococcus_aureus	Partially detected	Partially detected
	Pneumocystis_jirovecii	Human_gammaherpesvirus_4
		Human_betaherpesvirus_5
