# Supplementary material for: Application of targeted metagenomic next-generation sequencing in pneumonia patients
Source: Microbiol Spectr. 2025 Jun 23;13(8):e01713-24. doi: 10.1128/spectrum.01713-24 (PMC12323347; doi:10.1128/spectrum.01713-24)
Supplement: Table S2 — Infection type, final outcome, and CURB-65 score in patients with definite infectious diseases. [file spectrum.01713-24-s0004.xlsx]

## Sheet: Sheet1
Table S2 Infection type, final outcome, and CURB-65 score in patients with definite infetious diseases
Case	Infection type	Final outcome	CURB-65 score
Case 1	Bacterial+Mycoplasmal	Improved	2
Case 2	Viral+Mycoplasmal	Improved	0
Case 3	Bacterial	Improved	1
Case 4	Bacterial+Fungal	Improved	2
Case 5	Bacterial+Fungal	Improved	1
Case 6	Bacterial+Mycoplasmal	Improved	0
Case 7	Bacterial+Fungal	Improved	1
Case 8	Bacterial+Mycoplasmal	Improved	1
Case 9	Fungal	Improved	1
Case 10	Bacterial+Viral	Improved	0
Case 11	Bacterial	Improved	2
Case 12	Bacterial	Improved	0
Case 13	Bacterial	Improved	1
Case 14	Bacterial+Viral	Improved	0
Case 15	Bacterial+Fungal	Improved	1
Case 16	Fungal	No impact	1
Case 17	Fungal+Viral	Improved	2
Case 18	Bacterial+Fungal+Viral	Death	2
Case 19	Bacterial+Fungal	Improved	1
Case 20	Fungal+Viral	Improved	1
Case 21	Bacterial	Improved	2
Case 22	Bacterial+Viral	Improved	2
Case 23	Bacterial	Improved	2
Case 24	Bacterial	Improved	2
Case 25	Bacterial	Improved	1
Case 26	Bacterial	Improved	1
Case 27	Bacterial	Improved	2
Case 28	Fungal	Improved	1
Case 29	Bacterial+Fungal	Improved	2
Case 30	Viral+Mycoplasmal	Improved	0
Case 31	Bacterial+Viral	No impact	0
Case 32	Bacterial+Fungal+Viral	Death	0
Case 33	Bacterial+Viral	Improved	1
Case 34	Fungal+Viral	Improved	0
Case 35	Bacterial+Viral	Improved	0
Case 36	Bacterial+Viral	Death	1
Case 37	Bacterial	Improved	2
Case 38	Bacterial	Improved	0
Case 39	Bacterial+Fungal	Improved	2
Case 40	Bacterial	Improved	0
Case 41	Bacterial	Improved	2
Case 42	Bacterial+Fungal	Improved	2
Case 43	Fungal	Improved	3
Case 44	Bacterial	Improved	1
Case 45	Bacterial	Improved	1
Case 46	Bacterial+Viral	Improved	3
Case 47	Fungal	Improved	1
Case 48	Bacterial+Fungal	Death	2
Case 49	Bacterial+Viral	Improved	0
Case 50	Bacterial	Improved	0
Case 51	Bacterial+Viral	Improved	3
Case 52	Bacterial+Fungal	Improved	1
Case 53	Bacterial+Fungal	Death	2
Case 54	Bacterial+Fungal	Improved	1
Case 55	Bacterial+Viral	Death	2
Case 56	Bacterial+Viral	Improved	3
Case 57	Bacterial	Improved	3
Case 58	Bacterial+Fungal+Viral	Improved	1
Case 59	Bacterial	Death	2
Case 60	Bacterial	Improved	1
Case 61	Bacterial	Death	5
Case 62	Bacterial+Viral	Improved	0
Case 63	Bacterial	Improved	1
Case 64	Bacterial	Improved	0
Case 65	Bacterial+Fungal	Death	2
Case 66	Bacterial	Improved	2
Case 67	Bacterial	Improved	1
Case 68	Bacterial	Improved	0
Case 69	Bacterial	No impact	0
Case 70	Bacterial	Improved	2
Case 71	Bacterial	Improved	0
Case 72	Viral	Improved	0
Case 73	Bacterial+Viral	Improved	2
Case 74	Bacterial	Improved	1
Case 75	Bacterial	No impact	1
Case 76	Bacterial+Fungal	Improved	0
Case 77	Bacterial	Improved	0
Case 78	Bacterial	Improved	0
Case 79	Bacterial+Fungal	Improved	0
Case 80	Bacterial	Improved	1
Case 81	Bacterial+Viral	Improved	4
Case 82	Bacterial	Improved	2
Case 83	Fungal	Improved	3
Case 84	Viral	Improved	3
Case 85	Fungal	Improved	1
Case 86	Fungal	Improved	1
Case 87	Mycoplasmal	Improved	2
Case 88	Bacterial	Death	4
Case 89	Bacterial	No impact	4
Case 90	Bacterial	Improved	3
Case 91	Bacterial	Improved	3
Case 92	Bacterial	Death	4
Case 93	Bacterial	Improved	1
Case 94	Viral	Improved	0
Case 95	Bacterial	Improved	0
Case 96	Bacterial	Improved	3
Case 97	Bacterial	Improved	3
Case 98	Bacterial	Improved	2
Case 99	Bacterial	Improved	3
